# Supplementary material for: Prenatal Nutritional Intervention Reduces Autistic-Like Behavior Rates Among Mthfr-Deficient Mice
Source: Front Neurosci. 2019 May 2;13:383. doi: 10.3389/fnins.2019.00383 (PMC6511811; doi:10.3389/fnins.2019.00383)
Supplement: Supplementary file 2 [file Data_Sheet_1.xlsx]

## Sheet: Behav STable 1 Open Fiels 
Behavior Stable 1A																										Behaviora Stable 1Aa: Mobility related variables statistics, male and female
Open field - Exploration																												Factors: maternal genotype, offspring genotype and sex					Factors diet, sex
Gennotype		MTHFR+/+		MTHFR+/-			MTHFR+/-			MTHFR+/-			MTHFR+/-			2 Way ANOVA										Variable	Factor:	Genotype	Mother Genotype	Sex	Sex * Genotype	Sex* Mother Genotype	Diet	Sex	Diet* Sex
Maternal genotype		MTHFR+/+		MTHFR+/+			MTHFR+/-			MTHFR+/-			MTHFR+/-			Mathernal genotype			Genotype			Diet				Total Distance moved (cm)	F	0.150394	0.0445513	0.318407	2.4216	0.447419	7.24276	0.595782	8.87299
Diet		CD		CD			CD			PP			PN														df	1,64	1,64	1,64	1,64	1,64	2,42	1,42	1,42
Sex	Male																										P	0.699555	0.833559	0.574705	0.125021	0.506172	0.0021634	0.444966	0.00502031
		AVG	SEM	AVG	SEM	T test	AVG	SEM	T test	AVG	SEM	T test	AVG	SEM	T test	F	df	P	F	df	P	F	df	P		Max. Distance moved (cm)	F	0.102228	0.0765356	0.424893	1.49947	1.5228	4.86831	0.0756026	6.36207
Distance moved (cm)	Total	1285.17	103.88	1192.74	96.8047	0.522143	1060.17	110.387	1010.57	1010.57	68.488	0.0402478	NA			0.426672	1,31	0.518772	0.757073	1,31	0.391391	0.152428	1,18	0.701074			df	1,60	1,60	1,60	1,60	1,60	2,40	1,40	1,40
	Maximum	5.01727	0.265241	4.74727	0.225719	0.447504	4.28889	0.169922	4.41556	4.41556	0.181469	0.0785532	NA			0.727954	1,30	0.400787	1.88833	1,30	0.180291	0.259601	1,17	0.61735			P	0.750383	0.783085	0.51722	0.225973	0.222443	0.013449	0.78492	0.0162211
Velocity (cm/s)	Mean	4.2875	0.346262	3.98273	0.320764	0.525472	3.8	0.402503	3.384	3.384	0.22844	0.0426417	NA			0.383286	1,32	0.540523	0.125749	1,32	0.725362	0.807941	1,19	0.380597		Mean Velocity (cm/s)	F	0.610761	0.0138876	0.41376	1.56754	0.516695	7.70198	0.719044	6.44257
Rearing	Frequency	10.1667	2.16667	7.9	1.68292	0.418649	5.44444	1.17982	15	15	1.61589	0.0899656	NA			0.804973	1,30	0.377261	0.820419	1,30	0.372786	22.8096	1,17	0.000206205			df	1,65	1,65	1,65	1,65	1,65	2,43	1,43	1,43
Mobility (Immobile)	Frequency	175.75	5.43853	173.273	8.29687	0.805716	164.375	8.63948	158.222	158.222	8.0567	0.091854	NA			0.0629887	1,30	0.803666	0.655777	1,30	0.424884	0.271647	1,16	0.609838			P	0.437575	0.906583	0.522518	0.215423	0.475045	0.00151693	0.401632	0.0152475
Mobility (Mobile)	Frequency	186.308	8.84944	184.25	10.6502	0.883229	162.222	11.7305	161	161	7.52219	0.0414838	NA			0.0220787	1,33	0.88284	2.08532	1,33	0.158752	0.00769267	1,17	0.931197		Frequency Rearing	F	0.012472	0.0018805	7.24631	2.03201	1.81169	0.24975	0.186295	44.1818
Mobility (Strong mobile)	Frequency	9.41667	4.00087	2.5	1.03548	0.119112	3.22222	2.0533	3	3	1.14504	0.147501	NA			2.90752	1,30	0.0992399	0.0275297	1,30	0.869412	0.00943318	1,18	0.923763			df	1,59	1,59	1,59	1,59	1,59	2,40	1,40	1,40
Sex	Female															Mathernal genotype			Genotype			Diet					P	0.911493	0.965571	0.00943987	0.159772	0.18393	0.780334	0.668592	9.58045e-08
		AVG	SEM	AVG	SEM	T test	AVG	SEM	T test	AVG	SEM	T test	AVG	SEM	T test	F	df	P	F	df	P	F	df	P		Immobile Frequency	F	0.258519	0.6445	0.246203	2.15734	1.201	17.6062	3.61742	18.4693
Distance moved (cm)	Total	1009.09	94.7525	1057.18	118.32	0.755254	1277.77	111.261	640.756	640.756	75.4356	0.00627125	1195.49	147.897	0.315154	0.0956706	1,32	0.759226	1.71474	1,32	0.200312	9.9773	1,23	0.000899755			df	1,60	1,60	1,60	1,60	1,60	2,38	1,38	1,38
	Maximum	4.15538	0.308733	4.58143	0.251703	0.299222	4.85	0.343495	3.71714	3.71714	0.182127	0.237642	5.16	0.307647	0.0368108	0.792169	1,29	0.381307	0.284883	1,29	0.597886	5.3585	2,22	0.0136934			P	0.613173	0.425542	0.621738	0.147587	0.277897	5.6496e-06	0.0656775	0.000136921
Velocity (cm/s)	Mean	3.38733	0.316799	3.60625	0.420408	0.683466	4.396	0.399111	2.19	2.19	0.287526	0.0111759	4.01167	0.49647	0.31572	0.165555	1,32	0.686981	1.83539	1,32	0.185607	9.25225	2,23	0.00131375		Mobile Frequency	F	0.285684	1.3662	0.709212	1.76517	1.84976	7.09217	0.859013	8.3888
Rearing	Frequency	9.15385	1.45816	11.5714	1.39484	0.247857	14.4444	1.80363	4.75	4.75	1.1764	0.0297316	8.16667	1.4004	0.632609	1.06763	1,28	0.310997	1.3048	1,28	0.263749	11.0941	2,22	0.000573321			df	1,64	1,64	1,64	1,64	1,64	2,41	1,41	1,41
Mobility (Immobile)	Frequency	150.077	8.1865	166.125	16.3864	0.400488	184.444	2.96325	106.286	106.286	14.1079	0.0226375	184.167	7.373	0.0072818	1.31821	1,29	0.260985	1.46903	1,29	0.235998	26.0009	2,21	3.64004e-06			P	0.595008	0.247166	0.403106	0.189096	0.178985	0.00246999	0.360022	0.00630458
Mobility (Mobile)	Frequency	148.286	9.1714	175.5	19.3538	0.232004	184.889	6.70912	117	117	17.3617	0.139413	186.714	14.3655	0.0454257	2.67096	1,30	0.11339	0.264478	1,30	0.611096	9.18234	2,23	0.00136358		Strong mobile Frequency	F	3.53778	2.25067	0.212379	2.74579	0.624931	2.94084	1.23497	2.90955
Mobility (Strong mobile)	Frequency	3.42857	1.33719	1.28571	0.521641	0.154404	12.7	5.03995	1	1	0.755929	0.130351	14.7143	5.58363	0.0919286	0.228749	1,30	0.636166	5.72682	1,30	0.0236553	2.64032	2,24	0.0938103			df	1,61	1,61	1,61	1,61	1,61	2,43	1,43	1,43
Ttest - groups compered to WT-WT-CD																											P	0.0651889	0.139174	0.646694	0.103104	0.432556	0.064627	0.273247	0.0960097
Behavior Stable 1B																										Behaviora Stable 1Ba: anxiety related variables statistics, male and female
Open field - Anxiety related																													Factors: maternal genotype, offspring genotype and sex					Factors diet, sex
Gennotype		MTHFR+/+		MTHFR+/-			MTHFR+/-			MTHFR+/-			MTHFR+/-			2 Way ANOVA										Variable		Factor:	Genotype	Mother Genotype	Sex	Sex * Genotype	Sex* Mother Genotype	Sex	Diet	Diet* Sex
Maternal genotype		MTHFR+/+		MTHFR+/+			MTHFR+/-			MTHFR+/-			MTHFR+/-			Mathernal genotype			Genotype			Diet				Margin	Frequency	F	3.2358	1.01734	4.44456	3.44403	0.200594	5.23187	0.0324771	0.0206073
Diet		CD		CD			CD			PP			PN															df	1,55	1,55	1,55	1,55	1,55	2,41	1,41	1,41
Sex	Male																											P	0.0780821	0.318007	0.0400461	0.0693795	0.656176	0.00997783	0.857968	0.886633
		AVG	SEM	AVG	SEM	T test	AVG	SEM	T test	AVG	SEM	T test	AVG	SEM	T test	F	df	P	F	df	P	F	df	P			Duration (s)	F	1.6824	1.61389	7.90079	0.19312	0.313054	0.881221	0.335159	2.58613
Margin	Frequency	8.2	1.74356	7.375	1.86066	0.750628	7.28571	1.44279	0.691917	3.7	0.746101	0.0349249	NA			0.119931	1,24	0.7324	0.00117996	1,24	0.972907	5.77429	1,16	0.0296519				df	1,58	1,58	1,58	1,58	1,58	2,43	1,43	1,43
	Duration (s)	264.133	6.49696	269.4	9.87746	0.663397	262.625	9.75357	0.899566	279.74	5.184	0.0753093	NA			0.203421	1,27	0.655861	0.280518	1,27	0.601034	2.68913	1,17	0.120545				P	0.200224	0.209494	0.00690995	0.662119	0.578169	0.422363	0.565966	0.11587
	Distance (cm)	1094.66	89.4302	1132.37	114.02	0.798302	929.533	76.0947	0.178006	994.516	69.1891	0.386544	NA			0.0808106	1,26	0.77864	1.81871	1,26	0.190056	0.386952	1,16	0.543246			Distance (cm)	F	0.616207	0.395355	0.243736	7.71742	1.06055	8.65214	2.65782	18.9392
Canter	Frequency	5.83333	1.03597	3	0.823754	0.0462388	2.57143	0.480929	0.0120363	1.8	0.38873	0.00265686	NA			4.88328	1,26	0.0369043	0.0868997	1,26	0.770691	1.57656	1,16	0.228465				df	1,57	1,57	1,57	1,57	1,57	2,42	1,42	1,42
	Duration (s)	8.90909	1.67557	3.97143	1.57446	0.0480286	9.54286	3.68723	0.879299	7.2	2.93352	0.621418	NA			0.092597	1,25	0.763637	0.170985	1,25	0.683068	0.254137	1,15	0.622017				P	0.436022	0.532251	0.6236	0.0075902	0.307857	0.000800706	0.111304	9.80912e-05
	Distance (cm)	71.08	14.5303	60.115	35.4741	0.78107	46.1514	17.7239	0.295823	32.423	9.29073	0.0377451	NA			0.124184	1,26	0.727616	0.156637	1,26	0.695768	0.55532	1,16	0.467669		Canter	Frequency	F	0.232327	7.38969	5.34034	0.95055	0.682183	1.76045	0.36696	0.319472
C/(C+M)	Frequency	0.344457	0.0289781	0.270509	0.0469433	0.204692	0.255884	0.0321311	0.0597279	0.317341	0.0561263	0.674459	NA			2.24789	1,25	0.147398	0.0708791	1,25	0.792433	0.713689	1,16	0.411494				df	1,55	1,55	1,55	1,55	1,55	2,41	1,41	1,41
	Duration (s)	0.033695	0.00672072	0.0295849	0.015869	0.816551	0.0359956	0.0145669	0.889274	0.0342247	0.0127615	0.97123	NA			0.0643087	1,25	0.802064	0.12611	1,25	0.725736	0.00821832	1,16	0.928966				P	0.631907	0.00899258	0.0249997	0.334273	0.41276	0.186066	0.548364	0.575337
	Distance (cm)	0.0493711	0.0100406	0.0511226	0.0314888	0.95897	0.0295105	0.0102686	0.190554	0.0351866	0.0107855	0.348572	NA			0.00422565	1,23	0.948785	0.496291	1,23	0.488874	0.124074	1,15	0.729903			Duration (s)	F	0.0182	0.635504	1.64446	0.310808	0.0911358	0.143382	0.288757	1.71471
Sex	Female															Mathernal genotype			Genotype			Diet						df	1,55	1,55	1,55	1,55	1,55	2,39	1,39	1,39
		AVG	SEM	AVG	SEM	T test	AVG	SEM	T test	AVG	SEM	T test	AVG	SEM	T test	F	df	P	F	df	P	F	df	P				P	0.893227	0.429113	0.205628	0.579672	0.76399	0.866929	0.594419	0.198907
Margin	Frequency	4.14286	0.600889	2	0.632456	0.0279442	7.72727	1.65744	0.0636034	3.75	1.11403	0.761998	9.16667	1.74005	0.0329601	1.42144	1,30	0.243173	9.38607	1,30	0.00479582	2.79414	2,24	0.0829235			Distance (cm)	F	0.00050247	0.632381	3.35871	0.572747	0.0282412	0.0171991	0.000882888	0.835716
	Duration (s)	278.543	5.41217	292.1	2.77549	0.0391277	278.382	6.13517	0.984476	272.325	8.73441	0.555989	264.514	7.24744	0.145414	2.22769	1,30	0.146739	2.10842	1,30	0.157605	0.893569	2,25	0.422928				df	1,55	1,55	1,55	1,55	1,55	2,40	1,40	1,40
	Distance (cm)	946.137	77.0453	790.194	117.785	0.291086	1152.81	83.0798	0.0821383	503.744	55.567	0.000173015	1080.91	121.863	0.370162	1.36605	1,30	0.252346	6.94455	1,30	0.0135496	15.9557	2,25	4.50555e-05				P	0.982205	0.430242	0.0728082	0.452721	0.867221	0.982956	0.97646	0.366707
Canter	Frequency	2.84615	0.628859	1.33333	0.210819	0.0382359	2.6	0.581187	0.776587	2.625	0.980843	0.85246	4.28571	1.08484	0.277321	2.61471	1,28	0.117947	1.67442	1,28	0.207045	1.16303	2,24	0.331026		C/(C+M)	Frequency	F	3.96512	0.00577935	1.15351	2.6762	3.49393	3.98433	1.63984	1.12693
	Duration (s)	8.33846	2.0448	5.6	2.70449	0.434094	4.46	1.23937	0.121256	9.325	3.65121	0.817805	7.86667	2.14952	0.875997	0.839265	1,29	0.367718	0.131623	1,29	0.71958	1.15075	2,23	0.335562				df	1,55	1,55	1,55	1,55	1,55	2,41	1,41	1,41
	Distance (cm)	36.7862	7.52823	19.945	11.6171	0.253456	34.761	10.9792	0.880911	44.5787	17.7897	0.695531	41.6667	7.10279	0.64414	1.27527	1,28	0.269092	0.901593	1,28	0.351098	0.159665	2,23	0.853455				P	0.0519299	0.939705	0.287973	0.108139	0.0674566	0.0270955	0.208317	0.295311
C/(C+M)	Frequency	0.347252	0.0378765	0.41542	0.0402927	0.236288	0.266132	0.0353161	0.132277	0.426952	0.0606855	0.283946	0.244522	0.0180353	0.0261751	1.41219	1,29	0.245041	6.12941	1,29	0.0198596	4.71959	2,24	0.0197			Duration (s)	F	0.267089	1.21897	2.33745	0.00767862	0.470749	0.270184	0.69389	0.742111
	Duration (s)	0.0301958	0.007771	0.0125916	0.00774399	0.13064	0.0171436	0.00476787	0.168394	0.0345413	0.0137832	0.788478	0.028758	0.00784033	0.898221	2.49356	1,28	0.126403	0.152291	1,28	0.699534	1.02123	2,23	0.377354				df	1,54	1,54	1,54	1,54	1,54	2,40	1,40	1,40
	Distance (cm)	0.03776	0.00879283	0.046043	0.023445	0.749594	0.0313444	0.0084674	0.604989	0.0579344	0.0161589	0.295938	0.0516265	0.0124886	0.382056	0.198426	1,28	0.659681	0.58197	1,28	0.452408	1.39501	2,24	0.268909				P	0.607616	0.274954	0.132727	0.93053	0.495877	0.764773	0.410337	0.394687
Ttest - groups compered to WT-WT-CD																											Distance (cm)	F	1.07836	0.0975654	0.128294	0.0390927	0.0413349	1.05759	1.07237	0.776226
																												df	1,52	1,52	1,52	1,52	1,52	2,40	1,40	1,40
Behavior tables 1A and 1B:																												P	0.304378	0.756153	0.721811	0.844118	0.839771	0.357833	0.307318	0.384142
Mice behavior in the open field, 1A. Exploration related variables and 1B Anxiety related variables
Table 1A and 1B contain mean, SEM an dthe ttest(compared to Wt-WT-CD group)
and the results of 2 way ANOVA. Table 1Aa and 1Ba, contains the results of 3 way ANOVA
for the variables, genotype, maternal genotype, sex in the CD groups, and the effect of diet and sex in the Het-Het groups.

## Sheet: Behavior STable 2 Nest Building
																									Behavior STable 2B: Nest building, male and female
																											Factors: maternal genotype, offspring genotype and sex					Factors diet, sex
Behavior STable 2A: Nest building																										Factors	Genotype	Mother Genotype	Sex	Sex * Genotype	Sex * Mother Genotype	Diet	Sex	Diet* Sex
Genotype	MTHFR+/+		MTHFR+/-			MTHFR+/-			MTHFR+/-			MTHFR+/-													Nest Size (2 Hours)	F	0.592354	0.917455	2.54455	5.8245	2.19638	0.921569	0.638898	3.8987
Maternal genotype	MTHFR+/+		MTHFR+/+			MTHFR+/-			MTHFR+/-			MTHFR+/-			2 Way ANOVA											df	1,62	1,62	1,62	1,62	1,62	2,44	1,44	1,44
Diet	CD		CD			CD			PP			PN			Mathernal genotype			Genotype			Diet					P	0.444688	0.342189	0.116205	0.0190414	0.143843	0.406176	0.428831	0.0552554
Sex	Male																								Nest size (24 Hours)	F	1.94585	2.55424	10.6223	2.76763	0.528844	0.211181	3.66882	8.68126
	AVG	SEM	AVG	SEM	T test	AVG	SEM	T test	AVG	SEM	T test	AVG	SEM	T test	F	df	P	F	df	P	F	df	P			df	1,59	1,59	1,59	1,59	1,59	2,40	1,40	1,40
Nest Size (2 Hours)	178.417	52.2794	206.333	44.6905	0.689353	114.7	24.7952	0.287572	246.136	75.8342	0.47	NA			0.200435	1,30	0.657815	1.98901	1,30	0.169457	2.4993	1,20	0.130401			P	0.168746	0.115834	0.00193617	0.101982	0.470234	0.810623	0.0634094	0.00560857
Nest size (24 Hours)	247.292	19.9115	223.167	43.916	0.626467	314.875	29.0956	0.08	203.722	34.1488	0.28	NA			0.326167	1,28	0.572829	3.88152	1,28	0.06	5.97479	1,16	0.03
Sex	Female
	AVG	SEM	AVG	SEM	T test	AVG	SEM	T test	AVG	SEM	T test	AVG	SEM	T test	F	df	P	F	df	P	F	df	P
Nest Size (2 Hours)	232.067	47.2483	102.125	47.5211	0.07	279.568	61.4453	0.546802	176.286	67.0281	0.5	110.917	36.0907	0.05	2.20468	1,31	0.148382	3.72425	1,31	0.06	1.95803	2,23	0.166061
Nest size (24 Hours)	236.161	20.8189	171.75	35.2028	0.145334	163.694	19.9755	0.02	235.781	45.5587	0.99	208	24.7995	0.4	3.24916	1,30	0.08	0.0448501	1,30	0.833814	1.46322	2,23	0.254145
Ttest - groups compered to WT-WT-CD
Behavior tables 2A and 2B:
Mice behavior in the Nest Building test.
Table 2A contain mean, SEM and the ttest(compared to Wt-WT-CD group)
and the results of 2 way ANOVA. Table 2B, contains the results of 3 way ANOVA
for the variables, genotype, maternal genotype, sex in the CD groups, and the effect of diet and sex in the Het-Het groups.

## Sheet: Behavior STable 3 Hidden Marble
																							Behavior Stable 3B: Hidden marble - Factors maternal genotype, offspring genotype and sex, in male and female
																									Factors: maternal genotype, offspring genotype and sex					Factors diet, sex
Behavior Stable 3A: Hidden marble																								Factors	Genotype	Mother Genotype	Sex	Sex * Genotype	Sex * Mother Genotype	Diet	Sex	Diet* Sex
Gennotype	MTHFR+/+		MTHFR+/-			MTHFR+/-			MTHFR+/-		MTHFR+/-		2 Way ANOVA										Hidden Marbels	F	4.85928	1.63522	6.4596	3.58593	2.70526	1.88208	0.316482	10.9046
Maternal genotype	MTHFR+/+		MTHFR+/+			MTHFR+/-			MTHFR+/-		MTHFR+/-		Maternal											df	1,54	1,54	1,54	1,54	1,54	2,34	1,34	1,34
Diet	CD		CD			CD			PP		PN		genotype			Genotype			Diet					P	0.0322247	0.207007	0.0142498	0.0641829	0.106419	0.169817	0.57791	0.00248498
Sex	Male
	AVG	SEM	AVG	SEM	T test	AVG	SEM	T test	AVG	SEM	AVG	SEM	F	df	P	F	df	P	F	df	P
Hidden Marbels	8.5	1.42678	12.05	0.75074	0.05	7.1875	1.05618	0.472925	12.3333	1.08525	NA		5.67029	1,25	0.03	10.6382	1,25	0	11.1393	1,13	0.01
Sex	Female
	AVG	SEM	AVG	SEM	T test	AVG	SEM	Ttest	AVG	SEM	AVG	SEM	F	df	P	F	df	P	F	df	P
Hidden Marbels	11.7222	0.821208	11.2778	1.53458	0.802691	10.9091	1.35146	0.614144	7.08333	1.77208	12.75	0.924211	0.0551551	1,28	0.816164	0.0417502	1,28	0.839688	2.64663	2,20	0.1
Ttest - groups compered to WT-WT-CD
Behavior tables 3A and 3B:
Mice behavior in the Hidden marble test.
Table 3A contain mean, SEM and the ttest(compared to Wt-WT-CD group)
and the results of 2 way ANOVA. Table 3B, contains the results of 3 way ANOVA
for the variables, genotype, maternal genotype, sex in the CD groups,
and the effect of diet and sex in the Het-Het groups.

## Sheet: Behav STable 4 Sociability 
Behavior Stable 4A: Sociability data by sex																										Behavior Stable 4B: Sociability the effect of offspring genotype, maternal genotype and sex
Day 1																											Day 1		Genotype	Mother Genotype	Sex	Sex * Genotype	Sex * Mother Genotype		Day 1
	Gennotype	MTHFR+/+		MTHFR+/-			MTHFR+/-			MTHFR+/-			MTHFR+/-			2 Way ANOVA										Variable	Side								Variable	Side		Diet	Gender	Diet+Gender
	Maternal genotype	MTHFR+/+		MTHFR+/+			MTHFR+/-			MTHFR+/-			MTHFR+/-			Maternal											Mouse cage	F	3.40235	1.82961	3.01925	0.0105167	0.619373		Smelling	Mouse cage	F	0.355591	0.637531	0.515123
	Diet	CD		CD			CD			PP			PN			genotype			Genotype			Diet						df	1,29	1,29	1,29	1,29	1,29		Duration (s)		df	1,19	2,19	1,19
Variable	units	Male																								Smelling		P	0.0780219	0.189323	0.0956559	0.919208	0.439315				Sig.	0.559858	0.542331	0.483958
		AVG	SEM	AVG	SEM	T test	AVG	SEM	T test	AVG	SEM	T test	AVG	SEM	T test	F	df	P	F	df	P	F	df	P		Duration (s)	Empty cage	F	1.37705	0.10249	0.214047	10.7027	0.0555476			Empty cage	F	8.76739	2.64353	7.70183
Smelling Mouse Cage (s)	Cumulative Duration	30.7943	8.44323	35.5333	5.35932	0.64834	19.832	2.35784	0.251799	15.568	4.30905	0.144031	NA			0.172673	1,26	0.685081	1.69237	1,26	0.217714	0.753573	1,9	0.410631				df	1,26	1,26	1,26	1,26	1,26				df	1,18	2,18	1,18
	Frequency	8	3.3698	2.77778	1.47667	0.177711	8.44444	2.86798	0.921183	4.88889	3.21215	0.512935				1.84147	1,26	0.186905	2.05984	1,26	0.16362	0.681758	1,17	0.421124				P	0.254391	0.752183	0.648608	0.00381795	0.816073				Sig.	0.0103192	0.106178	0.0148887
	Latency to first	229.16	72.7194	279.387	69.6524	0.634969	285.967	41.2348	0.513319	441.77	46.4591	0.0361463				0.227882	1,26	0.641025	0.00372481	1,26	0.952263	6.05994	1,9	0.04			Mouse cage	F	0.214396	0.741485	6.33325	3.83756	2.13602		Frequency	Mouse Cage	F	0.0536157	3.42559	1.37789
Smelling Empty Cage (s)	Cumulative Duration	19.928	2.95295	20.35	11.2786	0.973141	7.82	2.81408	0.02	15.216	1.39637	0.201729				0.00220359	1,26	0.963483	1.74844	1,26	0.215518	6.34878	1,8	0.04				df	1,54	1,54	1,54	1,54	1,54		(Smelling )		df	2,37	1,37	1,37
	Frequency	6.09091	2.24602	6.375	4.17445	0.950796	6.125	3.19284	0.993161	6.75	2.5687	0.849348				0.00453174	1,26	0.946886	0.00303082	1,26	0.956552	0.023262	1,15	0.880954		Frequency		P	0.645436	0.393467	0.0152453	0.0559393	0.15039				Sig.	0.947879	0.0731619	0.248864
	Latency to first	342.44	41.7265	207.06	43.8198	0.06	385.91	38.1412	0.467142	154.42	21.5759	0.00743487				5.40729	1,26	0.04	8.49359	1,26	0.02	27.9063	1,7	0		(Smelling )	Empty cage	F	2.54603	0.993153	0.51048	2.29159	0.803736			Empty Cage	F	4.42769	2.51861	0.0115765
Center Point In Center (s)	Cumulative Duration	393.837	54.1941	471.604	48.9657	0.288327	447.422	40.23	0.437213	459.604	38.0802	0.33363				1.27692	1,26	0.268411	0.108035	1,26	0.744928	0.0483636	1,17	0.828717				df	1,53	1,53	1,53	1,53	1,53				df	2,36	1,36	1,36
	Frequency	12.9	3.21611	14.125	4.53754	0.821439	25.2222	5.4868	0.07	21	2.63899	0.0693978				0.038971	1,26	0.845169	3.04764	1,26	0.09	0.442825	1,16	0.515865				P	0.117136	0.323971	0.478392	0.136634	0.374453				Sig.	0.0200637	0.122343	0.91499
Center Point In Mouse Zone (s)	Cumulative Duration	171.61	38.9161	53.42	19.1499	0.02	69.77	24.9406	0.05	89.34	18.7108	0.0862554				7.06435	1,26	0.02	0.135191	1,26	0.717174	0.347557	1,13	0.566434			Mouse cage	F	2.40254	4.4313	0.755643	2.14151	7.79597		Latency to First	Mouse Cage	F	0.64262	0.998571	1.61575
	Frequency	9.27273	3.37124	10.125	3.21627	0.852634	17.4444	4.06923	0.140943	8.77778	2.9523	0.913275				0.0285174	1,26	0.867257	1.92337	1,27	0.177728	2.97179	1,17	0.103992				df	1,29	1,29	1,29	1,29	1,29		(Smelling )		df	2,19	1,19	1,19
	Latency to first	126.126	31.6558	237.971	60.1691	0.113031	169.215	48.8849	0.473965	215.967	57.6938	0.209937				2.71639	1,26	0.11576	1.09499	1,21	0.3085	0.384824	1,13	0.546633				P	0.13479	0.0464127	0.393677	0.156894	0.0103556				Sig.	0.539794	0.333505	0.223044
Center Point In Empy Zone (s)	Cumulative Duration	100.989	28.6772	153.5	21.0062	0.173773	62.48	14.7588	0.264074	98.56	18.8965	0.944938				2.0648	1,26	0.174365	5.41583	1,26	0.04	1.80923	1,12	0.205675		Latency to First	Empty Zone	F	2.36463	3.55613	0.281416	3.40975	1.48721			Empty Cage	F	3.05831	0.14533	1.30562
	Frequency	9.54545	2.86154	8.125	4.078	0.770175	10	3.98658	0.927555	18.8	4.26041	0.0901943				0.086077	1,26	0.771747	0.129529	1,26	0.722069	2.18214	1,17	0.159033		(Smelling )		df	1,25	1,25	1,25	1,25	1,25				df	2,17	1,17	1,17
	Latency to first	291.109	37.6064	132.37	20.118	0.01	214.04	71.7665	0.370611	182.543	38.956	0.0680789				4.10464	1,26	0.06	1.02443	1,26	0.328645	0.161542	1,12	0.69544				P	0.139784	0.0739355	0.601616	0.0796643	0.236837				Sig.	0.0815569	0.709196	0.273797
Sex	Females															2-Way Anova											Mouse Zone	F	0.215151	2.51318	4.49362	1.07239	7.24988		Duration (s)	Mouse Zone	F	0.579624	0.92193	0.0863293
		AVG	SEM	AVG	SEM	T test	AVG	SEM	T test	AVG	SEM	T test	AVG	SEM	T test	F	df	p	F	df	p	F	df	p				df	1,42	1,42	1,42	1,42	1,42		(Center Point)		df	1,32	2,32	1,32
Smelling Mouse Cage (s)	Cumulative Duration	11.8933	2.25087	29.82	16.0848	0.347525	12.27	7.63143	0.964797	16.2667	8.63139	0.667162	23.3333	8.08621	0.290246	2.14487	1,25	0.171034	1.71307	1,25	0.217271	0.480084	2,9	0.637699		Duration (s)		P	0.645552	0.121644	0.0409835	0.307313	0.0106943				Sig.	0.452825	0.409489	0.771064
	Frequency	2.9	1.25122	4.25	2.39605	0.627568	0.75	0.411877	0.131192	3.16667	2.31541	0.921797	2.83333	2.28643	0.980217	0.394787	1,25	0.535984	2.38822	1,25	0.135902	0.63999	2,19	0.539538		(Center Point)	Empty zone	F	8.69009	4.26377	4.86812	0.489933	0.101892			Empty Zone	F	0.437166	5.18555	0.452224
	Latency to first	435.432	48.3937	77.43	43.2655	0	306.33	115.225	0.359192	271.693	94.3531	0.217825	201.72	88.5499	0.0972302	12.4578	1,25	0.01	4.58356	1,25	0.0579445	0.25569	2,9	0.781311				df	1,36	1,36	1,36	1,36	1,36				df	1,25	2,25	1,25
Smelling Empty Cage (s)	Cumulative Duration	5.176	1.58102	7.95333	2.58233	0.385701	34.5	14.14	0.282775	16.08	5.70385	0.15024	13.24	2.66528	0.0479668	0.323685	1,25	0.581953	16.2648	1,25	0	2.58216	2,9	0.144556				P	0.00614202	0.0476699	0.0351545	0.48935	0.751784				Sig.	0.515683	0.0147822	0.508613
	Frequency	5	2.05824	10.375	4.42371	0.296352	0.875	0.875	0.09	2.16667	2.16667	0.360558	13	5.21901	0.192187	2.0012	1,26	0.170019	5.39897	1,26	0.0289417	4.27443	2,20	*0.03			Canter zone	F	0.277685	0.179383	4.76991	1.17558	2.16239			Canter	F	3.05702	1.20169	0.248441
	Latency to first	379.407	36.1884	350.36	45.367	0.630037	334.04	123.32	0.776798	258.23	82.9464	0.249049	184.8	68.9413	0.0579869	0.21	1,25	0.658428	0.03	1,26	0.856732	0.639075	2,9	0.556002				df	1,58	1,58	1,58	1,58	1,58				df	1,41	2,41	1,41
Center Point In Center (s)	Cumulative Duration	504.233	27.5691	461.245	31.2486	0.318052	531.16	28.5222	0.506074	506.19	37.4666	0.96704	442.669	46.3899	0.279959	1.08692	1,25	0.307133	2.62907	1,26	0.117469	1.46915	2,23	0.252827				P	0.600463	0.673651	0.0334946	0.28326	0.14745				Sig.	0.0886828	0.31215	0.621125
	Frequency	15.1	2.34023	27.5556	4.82215	0.04	13.4286	0.947607	0.520773	18.4286	5.99149	0.619087	23.5714	7.07395	0.291373	7.66596	1,25	0.01	8.1973	1,25	0.01	0.888602	2,20	0.428518			Mouse Zone	F	0.230534	0.695446	8.48986	3.27522	0.306877		Frequency	Mouse Zone	F	0.306946	0.202593	9.86872
Center Point In Mouse Zone (s)	Cumulative Duration	57.535	13.414	88.1267	39.4724	0.490035	45.2467	9.66299	0.471925	78.4743	28.327	0.521565	84.9333	25.0285	0.363491	0.91491	1,25	0.352221	1.57286	1,26	0.226764	0.798194	2,18	0.467274				df	1,53	1,53	1,53	1,53	1,53		(Center Point)		df	2,38	1,38	1,38
	Frequency	4.4	1.3433	8.625	3.76989	0.319284	4.375	1.51112	0.990296	18.5714	5.51559	0.0425985	12.3333	3.87011	0.0991593	1.68	1,25	0.20778	1.52995	1,25	0.228602	3.68763	2,20	0.05		Frequency		P	0.633309	0.408449	0.0054089	0.0765968	0.582174				Sig.	0.737708	0.655493	0.00347269
	Latency to first	343.815	41.5268	89.76	46.2875	0	256.04	75.9185	0.340355	248.046	68.9262	0.26144	197.153	79.7841	0.143229	10.1737	1,18	0.01	3.86292	1,18	0.07	0.176595	2,18	0.839731		(Center Point)	Empty zone	F	4.66726	3.27931	0.363035	7.68296	5.30913			Center Zone	F	0.727989	2.10322	0.866841
Center Point In Empy Zone (s)	Cumulative Duration	51.77	18.0055	90.22	20.2553	0.178143	34.13	20.8887	0.541768	98.8	30.5341	0.227433	133.05	7.86135	0.00244571	2.16818	1,25	0.159165	3.07598	1,26	0.09	4.11832	2,12	0.05				df	1,52	1,52	1,52	1,52	1,52				df	2,37	1,37	1,37
	Frequency	6.9	2.39188	18.75	2.12762	0	3.625	1.70018	0.281583	3.33333	2.77689	0.350295	7.16667	3.46811	0.950819	15.4302	1,25	0	22.6239	1,25	0	0.639813	2,19	0.539627				P	0.0358737	0.0765527	0.549722	0.00796347	0.0256813				Sig.	0.490472	0.156429	0.358593
	Latency to first	272.507	28.0349	99.9943	15.7095	0	285.752	32.8573	0.765757	198.32	67.5574	0.353604	157.04	55.5664	0.127637	23.8213	1,20	0	20.459	1,20	0	1.45831	2,13	0.274299			Canter zone	F	0.139467	3.19543	0.120254	9.66692	2.1534			Empty Zone	F	1.0479	9.29637	1.61075
																												df	1,52	1,52	1,52	1,52	1,52				df	2,37	1,37	1,37
Behavior tables 4A and 4B:																												P	0.710491	0.080293	0.730307	0.00318305	0.148915				Sig.	0.362053	0.00450087	0.213265
Mice behavior in the Sociability test.																											Mouse Zone	F	0.848101	1.87367	4.65536	4.92605	12.4041		Latency to First	Mouse Zone	F	0.267039	0.826098	0.175123
Table 4A contain mean, SEM and the ttest(compared to Wt-WT-CD group)																												df	1,40	1,40	1,40	1,40	1,40				df	2,32	1,32	1,32
and the results of 2 way ANOVA. Table 4B, contains the results of 3 way ANOVA																										Latency to First		P	0.363395	0.179777	0.0379024	0.0330306	0.00121272				Sig.	0.767571	0.371161	0.678791
for the variables, genotype, maternal genotype, sex in the CD groups,																										(Center Point)	Empty zone	F	9.80481	17.6642	0.197472	1.48534	0.0305414			Empty Zone	F	1.21228	0.64463	0.263492
and the effect of diet and sex in the Het-Het groups.																												df	1,37	1,37	1,37	1,37	1,37				df	2,26	1,26	1,26
																												P	0.0037046	0.00019741	0.65976	0.23185	0.862368				Sig.	0.316632	0.430628	0.612848

## Sheet: B STable 5 Social preference 
Behavior Stable 5A: Social Preference data by sex																								Behavior Stable 5B: Sociability the effect of offspring genotype, maternal genotype and sex
																									Day 2		Genotype	Maternal Genotype	Sex	Sex * Genotype	Sex * Maternal Genotype			Day 2
Variable	Gennotype	MTHFR+/+		MTHFR+/-			MTHFR+/-			MTHFR+/-		MTHFR+/-		2 Way ANOVA
	Maternal genotype	MTHFR+/+		MTHFR+/+			MTHFR+/-			MTHFR+/-		MTHFR+/-		Maternal																			Variable	Side		Diet	Gender	Diet & Gender
	Diet	CD		CD			CD			PP		PN		genotype			Genotype			Diet					Familiar Mouse cage	F	0.754205	1.25242	0.869296	0.108874	2.03283		Duration(s)	S1 Cage	F	1.13308	2.10183	0.554841
	Sex	Male																								df	1,31	1,31	1,31	1,31	1,31		(Smelling)		df	2,18	1,18	1,18
		AVG	SEM	AVG	SEM	T test	AVG	SEM	T test	AVG	SEM	AVG	SEM	F	df	P	F	df	P	F	df	P		Smelling		P	0.393094	0.273323	0.359728	0.744073	0.16583				P	0.349865	0.169154	0.468667
Smelling Old Mouse Cage (s)	Cumulative Duration	42.6711	8.66225	22.92	6.91709	0.104264	27.99	5.22589	0.174644	10.0867	3.7099	NA		2.39899	1,16	0.143718	0.114165	1,16	0.740464	8.30947	1,9	0.02		Duration (s)	Novel Mouse Cage	F	0.486608	5.57469	9.0207	2.13154	3.84275			S2 Cage	F	2.90951	0.268689	3.20703
	Frequency	14.6667	3.11237	6.57143	2.77624	0.07	8.22222	2.73241	0.136216	6	2.23607			3.38473	1,27	0.08	0.125356	1,27	0.726265	0.396138	1,17	0.537975				df	1,35	1,35	1,35	1,35	1,35				df	2,24	1,24	1,24
	Latency to first	134.355	28.285	191.504	32.644	0.217496	123.76	3.65013	0.720913	356.18	45.5784			2.12282	1,16	0.167181	2.15431	1,16	0.164275	16.5996	1,9	0				P	0.490816	0.0249144	0.0053434	0.154689	0.0593066				P	0.0777864	0.6099	0.0884715
Smelling New Mouse Cage (s)	Cumulative Duration	37.715	4.34824	13.8	3.04124	0	27.6629	6.38268	0.220002	12.745	3.11353			10.1246	1,19	0.01	3.22487	1,19	0.09	4.79204	1,14	0.05			Familiar Mouse cage	F	0.381833	6.33266	7.16616	0.00154403	0.338873		Frequency	S1 Cage	F	1.43587	3.21184	0.000387857
	Frequency	17	4.29376	14.5714	4.65913	0.707125	18.5	4.6059	0.81474	12.9	2.86918			0.140585	1,25	0.711136	0.321059	1,25	0.57646	1.15612	1,17	0.298219				df	1,57	1,57	1,57	1,57	1,57		(Smelling )		df	2,39	1,39	1,39
	Latency to first	148.07	55.7064	178.213	48.1418	0.689456	202.606	58.6844	0.512315	256.549	42.1555			0.144541	1,20	0.708256	0.0891888	1,20	0.768631	0.557339	1,13	0.469709		Frequency		P	0.539321	0.0149774	0.00991578	0.968806	0.562996				P	0.251578	0.0817556	0.984399
Center Point In Center (s)	Cumulative Duration	255.84	48.4322	349.6	59.3756	0.240183	356.196	59.3472	0.208227	308.631	41.7784			1.4356	1,27	0.242089	0.00649614	1,27	0.936403	0.429496	1,17	0.521549		(Smelling )	New Mouse Cage	F	1.44375	0.449528	7.9161	4.10608	1.5126			S2 Cage	F	3.01452	14.7207	1.31027
	Frequency	29.6	3.00814	30.5	3.45205	0.847541	28.875	4.38519	0.893659	29.2857	3.92619			0.0283654	1,23	0.867864	0.084546	1,23	0.774081	0.00474795	1,14	0.946114				df	1,55	1,55	1,55	1,55	1,55				df	2,39	1,39	1,39
Center Point In Old Mouse Zone (s)	Cumulative Duration	208.631	17.6248	103.74	26.8323	0.01	187.416	8.17407	0.298577	98.4133	22.3583			14.8635	1,19	0	7.1659	1,19	0.02	8.18523	1,13	0.01				P	0.235194	0.505645	0.00698661	0.0480803	0.224499				P	0.0619573	0.000499258	0.260114
	Frequency	15.3636	3.77136	18	3.01109	0.593013	13.6667	4.94975	0.788627	22.5556	3.14515			0.172371	1,25	0.68186	0.431823	1,25	0.517618	2.29741	1,17	0.149096			Familiar Mouse cage	F	0.734136	1.79921	4.0437	0.103978	0.0218331		Latency to First	S1 Cage	F	0.750385	2.07982	11.2223
	Latency to first	116.782	21.8454	150.16	23.6022	0.320109	92.912	7.22324	0.324914	161.116	35.2511			1.30828	1,19	0.268558	2.91563	1,19	0.105921	1.98228	1,13	0.184525				df	1,30	1,30	1,30	1,30	1,30		(Smelling)		df	2,18	1,18	1,18
Center Point In New Mouse Zone (s)	Cumulative Duration	166.936	25.4498	147.966	30.1986	0.638879	170.006	20.4955	0.926398	122.54	29.7602			0.272402	1,23	0.607187	0.312539	1,23	0.58204	1.42939	1,16	0.250423				P	0.399685	0.191867	0.0552382	0.749788	0.883717				P	0.490256	0.171255	0.0047642
	Frequency	22.5	3.53789	20.8333	3.47771	0.742272	21.625	3.16192	0.856012	17.875	4.40551			0.106749	1,23	0.747111	0.0220207	1,23	0.883448	0.478215	1,15	0.50054		Latency to First	Novel Mouse Cage	F	0.757323	0.51535	5.14433	0.247076	0.0333971			S2 Cage	F	3.31165	0.56892	3.3912
	Latency to first	70.1244	25.1767	158.417	46.7793	0.129477	124.549	43.6482	0.305867	130.964	42.323			2.82172	1,22	0.108551	0.369067	1,22	0.55035	0.0108579	1,15	0.918488		(Smelling )		df	1,36	1,36	1,36	1,36	1,36				df	2,23	1,23	1,23
Sex		Female												2 Way ANOVA												P	0.390857	0.478208	0.0304384	0.622649	0.856185				P	0.0583615	0.459935	0.0812124
		AVG	SEM	AVG	SEM	T test	AVG	SEM	T test	AVG	SEM	AVG	SEM	F	df	p	F	df	p	F	df	p			Familiar Mouse cage	F	1.18633	2.59601	10.7692	2.4424	4.5244		Duration (s)	S1 Zone	F	4.56688	6.2924	0.193183
Smelling Old Mouse Cage (s)	Cumulative Duration	20.35	2.89962	22.73	7.58819	0.784444	34.0133	13.1904	0.40992	28.84	15.72	39.81	9.09402	0.0821773	1,14	0.779258	1.18737	1,14	0.297259	0.201077	2,8	0.823143				df	1,43	1,43	1,43	1,43	1,43		(Center Point )		df	2,31	1,31	1,31
	Frequency	6.92857	2.05812	1.875	1.04262	0.04	3.75	2.63052	0.356212	1.625	4.59619	7.66667	3.52767	2.87902	1,29	0.101242	0.311397	1,29	0.581422	1.31983	2,21	0.29059		Duration (s)		P	0.28293	0.115409	0.00221752	0.126386	0.0399656				P	0.0195696	0.0184347	0.663778
	Latency to first	200.291	40.2905	271.59	97.253	0.534861	240.893	109.089	0.753616	61.96	20.24	232.48	53.3634	0.562423	1,13	0.469022	0.0702104	1,13	0.79593	1.33332	2,8	0.331819		(Center Point)	Novel Mouse Cage	F	0.00366748	0.0958892	6.77309	0.614646	0.177595			Center	F	2.75451	15.9593	0.911684
Smelling New Mouse Cage (s)	Cumulative Duration	17.21	5.22645	14.992	5.42874	0.774547	10.0933	9.83367	0.56541	22.4267	15.107	40.71	7.91783	0.0729003	1,15	0.791398	0.216694	1,15	0.649273	2.15413	2,9	0.18662				df	1,43	1,43	1,43	1,43	1,43				df	2,39	1,39	1,39
	Frequency	8	3.13961	16.25	7.08305	0.312441	0.875	0.742522	0.04	3.375	2.625	14	6.69328	2.01872	1,29	0.166817	5.50887	1,29	0.03	3.45491	2,21	0.0525105				P	0.952027	0.758511	0.013123	0.437904	0.675822				P	0.0774525	0.000316829	0.346217
	Latency to first	229.629	19.4192	280.36	78.1612	0.553487	369.733	105.973	0.316052	186.547	79.958	76.3	21.9379	0.405615	1,15	0.535258	0.779292	1,15	0.393389	4.64852	2,9	0.0519353			Canter zone	F	0.372328	2.13587	11.9185	0.234893	0.23754			S2 Zone	F	1.37	1.06786	2.1392
Center Point In Center (s)	Cumulative Duration	404.181	36.5779	451.045	46.5208	0.440455	508.57	40.6965	0.07	556.72	25.2649	378.743	72.1822	0.648273	1,30	0.427515	0.748868	1,30	0.394189	3.35083	2,21	0.0566927				df	1,58	1,58	1,58	1,58	1,58				df	2,28	1,28	1,28
	Frequency	26.75	2.18509	24.5	8.17662	0.797073	10	2.72554	0	6.14286	2.13172	15.6667	4.60917	0.12682	1,27	0.72474	4.38912	1,27	0.05	2.13013	2,20	0.147802				P	0.544345	0.149792	0.0010999	0.629916	0.627998				P	0.273274	0.311731	0.15655
Center Point In Old Mouse Zone (s)	Cumulative Duration	98.47	20.6627	112.944	36.3668	0.739852	98	45.0293	0.992648	35.66	26.8563	138.88	28.252	0.0924423	1,23	0.764087	0.0814351	1,23	0.778158	1.83738	2,17	0.193317			Familiar Mouse cage	F	0.077093	1.87867	3.40922	0.843461	4.59437		Frequency	S1 Zone	F	0.880502	12.7348	2.21297
	Frequency	16.4167	1.95966	4.42857	2.15867	0	6.75	1.97981	0	5.75	2.32801	9	3.03315	16.5365	1,26	0	0.523632	1,26	0.476291	0.439925	2,21	0.650481				df	1,52	1,52	1,52	1,52	1,52		(Center Point )		df	2,39	1,39	1,39
	Latency to first	175.89	36.1542	230.92	60.2424	0.458921	262.206	73.2044	0.317994	165.747	49.5283	149.89	12.5518	0.477355	1,23	0.49719	0.127502	1,23	0.724599	1.02755	2,16	0.383357		Frequency		P	0.782494	0.176996	0.0711353	0.363098	0.037283				P	0.423557	0.00106506	0.14581
Center Point In New Mouse Zone (s)	Cumulative Duration	110.96	21.7468	113.86	25.3008	0.932214	88.13	45.5133	0.67204	136.62	26.7127	189.53	26.2756	0.00618921	1,19	0.938212	0.311816	1,19	0.583848	2.22026	2,11	0.16452		(Center Point)	Novel Mouse Cage	F	1.56091	0.139227	18.0476	2.13542	0.0119772			Center Zone	F	1.38644	34.416	0.355068
	Frequency	14.2857	3.15258	13.375	3.99972	0.860432	3.25	1.84923	0.01	7	3.44342	10.6667	5.25145	0.0393632	1,29	0.844217	3.82279	1,29	0.06	1.07405	2,21	0.361478				df	1,53	1,53	1,53	1,53	1,53				df	2,35	1,35	1,35
	Latency to first	160.94	16.4899	195.926	49.6985	0.524506	266.85	83.7903	0.297244	92.72	24.2762	58.96	16.7465	0.426998	1,20	0.521726	1.0848	1,20	0.311414	4.73217	2,11	0.04				P	0.21759	0.710694	9.84661e-05	0.150447	0.91331				P	0.265035	1.79493e-06	0.555584
																									Canter zone	F	3.13699	0.0250737	7.89138	1.9999	0.136513			S2 Zone	F	0.664085	16.9592	1.115
																										df	1,51	1,51	1,51	1,51	1,51				df	2,37	1,37	1,37
Behavior tables 5A and 4B:																										P	0.0831604	0.874877	0.00726824	0.164043	0.713468				P	0.521488	0.000240289	0.298666
Mice behavior in the Social preference test.																									Familiar Mouse cage	F	0.069115	1.01341	8.35648	0.803718	0.0607868		Latency to First	S1 Zone	F	0.46717	3.24046	2.90452
Table 5A contain mean, SEM and the ttest(compared to Wt-WT-CD group)																										df	1,43	1,43	1,43	1,43	1,43		(Center Point )		df	2,30	1,30	1,30
and the results of 2 way ANOVA. Table 5B, contains the results of 3 way ANOVA																								Latency to First		P	0.79405	0.320455	0.00632124	0.375629	0.806584				P	0.631933	0.0834548	0.100256
for the variables, genotype, maternal genotype, sex in the CD groups,																								(Center Point)	Novel Mouse Cage	F	0.178816	2.7031	8.30022	1.43008	0.505424			S2 Zone	F	2.88706	1.08771	3.2745
and the effect of diet and sex in the Het-Het groups.																										df	1,43	1,43	1,43	1,43	1,43				df	2,27	1,27	1,27
																										P	0.674776	0.108403	0.00648334	0.239161	0.481468				P	0.0760936	0.307819	0.0834535
