# Supplementary material for: Prenatal Nutritional Intervention Reduces Autistic-Like Behavior Rates Among Mthfr-Deficient Mice
Source: Front Neurosci. 2019 May 2;13:383. doi: 10.3389/fnins.2019.00383 (PMC6511811; doi:10.3389/fnins.2019.00383)
Supplement: Supplementary file 3 [file Data_Sheet_2.xlsx]

## Sheet: Met Table S1 CTX LOGISTIC REG 
Metabolites Table S1A												Metabolites Table S1b
Supplementary material Metabolites Table 1: Cerebral cortex C1 metabolites
1A: Cerebral cortex . Genotypes, diet and sex effects on ASD-like behavior
1B: Cerebral cortex . Genotypes, diet, sex and metabolites effects on ASD-like behavior
Enriched diet preconception and prenatal, dietPP; Enriched diet postnatal, dietPN; MTHFR+/-, HET.
acetylcholine, Acho; phosphocholine, Pcho; phosphatidylcholine, PtCh; glycerophosphocholine, GPC;
sphingomyelin, SM; S-adenosylmethionine, SAM; and S-adenosylhomocysteine, SAH.

## Sheet: Met Table S2 BF LOGISTIC REG 
Metabolites Table S2: Basal forebrain C1 metabolites logistic regression
Supplementary material Metabolites Table 2: Basal Forebrain C1 metabolites logistic regration.
Genotypes, diet, sex and metabolites effects on ASD-like behavior
Enriched diet preconception and prenatal, dietPP; Enriched diet postnatal, dietPN; MTHFR+/-, HET.
acetylcholine, Acho; phosphocholine, Pcho; phosphatidylcholine, PtCh; glycerophosphocholine, GPC;
sphingomyelin, SM; S-adenosylmethionine, SAM; and S-adenosylhomocysteine, SAH.
