# Supplementary material for: Prenatal Nutritional Intervention Reduces Autistic-Like Behavior Rates Among Mthfr-Deficient Mice
Source: Front Neurosci. 2019 May 2;13:383. doi: 10.3389/fnins.2019.00383 (PMC6511811; doi:10.3389/fnins.2019.00383)
Supplement: Supplementary file 4 [file Data_Sheet_3.xlsx]

## Sheet: H3 dimethylation STable 1 
H3 Dimethylation Table S1
Male	Maternal	MTHFR+/+	MTHFR+/-	MTHFR+/-	MTHFR+/-	Female	Maternal	MTHFR+/+	MTHFR+/-	MTHFR+/-	MTHFR+/-	MTHFR+/-
	Genotype	MTHFR+/+	MTHFR+/+	MTHFR+/-	MTHFR+/-		Genotype	MTHFR+/+	MTHFR+/+	MTHFR+/-	MTHFR+/-	MTHFR+/-
Protein	Diet	CD	CD	CD	PP	Protein	Diet	CD	CD	CD	PP	PN
H3K9 m2	Mean	0.928731	0.676515	1.1656	1.07089	H3K9 m2	Mean	0.689009	0.933557	0.999007	1.1163	1.08636
	SD	0.497665	0.0666052	0.340997	0.281589		SD	0.126977	0.158374	0.286104	0.274739	0.170628
	N	7	4	7	6		N	5	5	6	7	4
	Ttest	0.0215325	0.34995	0.319372	0.549363		Ttest	0.660417	0.0273335	0.0525835	0.00803607	0.00504717
H3K27 m2	Mean	1.26654	0.877872	0.909514	0.879769	H3K27 m2	Mean	0.926343	1.1795	0.719192	0.835767	0.842167
	SD	0.500053	0.165555	0.302675	0.237009		SD	0.465158	0.460351	0.127769	0.303411	0.135695
	N	7	4	7	6		N	6	7	6	9	5
	Ttest	0.853126	0.173323	0.132059	0.111989		Ttest	0.0378826	0.346376	0.317605	0.653451	0.70706
H3 Table 1. H3 Dimethylation
Effects of maternal and offspring genotypes, diet and sex on the cerebral cortex.
CD – control diet; PP – preconception and prenatal; PN – postnatal.
P-values written in the "Mthfr+/+, Mthfr+/+, and CD" columns compare the Wt and Het offspring of Mthfr+/- dams fed with CD.
